# Supplementary material for: Effect of an Immune-Boosting, Antioxidant and Anti-Inflammatory Food Supplement in Hospitalized COVID-19 Patients: A Prospective Randomized Pilot Study
Source: Nutrients. 2023 Apr 1;15(7):1736. doi: 10.3390/nu15071736 (PMC10096722; doi:10.3390/nu15071736)
Supplement: Supplementary file 1 [file nutrients-15-01736-s001.zip]

Archive with 1 entries (1 files):
- nutrients-2295541-supplementary.pdf
